# Supplementary material for: 16S rRNA gene amplicon sequencing data from the gut microbiota of adolescent Afghan refugees
Source: Data Brief. 2024 Jun 17;55:110636. doi: 10.1016/j.dib.2024.110636 (PMC11372392; doi:10.1016/j.dib.2024.110636)
Supplement: Supplementary file 1 [file mmc1.xlsx]

## Sheet: Sheet1
Supplementray Table S1: List of the samples included in the 16S rRNA analysis; Individuals’ gender, BioSample and SRA accession numbers and number of reads
Sample ID	Gender	BioSample accession	SRA accession	Raw Reads	Filtered reads	Taxonomy assigned quality reads
F001	Female	SAMN41110629	SRR28845044	93485	55491	45056
F002	Female	SAMN41110630	SRR28845043	100767	60765	51061
F003	Female	SAMN41110631	SRR28844919	75151	43796	40151
F004	Female	SAMN41110632	SRR28845012	72046	43225	40960
F005	Female	SAMN41110633	SRR28845001	97351	58665	43037
F006	Female	SAMN41110634	SRR28844990	67574	39910	37930
F007	Female	SAMN41110635	SRR28844870	87019	51812	45439
F008	Female	SAMN41110636	SRR28844859	76566	46751	44841
F009	Female	SAMN41110637	SRR28844848	98930	57916	52999
F010	Female	SAMN41110638	SRR28844978	87307	46420	38637
F011	Female	SAMN41110639	SRR28845042	99564	60766	56936
F012	Female	SAMN41110640	SRR28845031	85942	51809	48432
F013	Female	SAMN41110641	SRR28845020	106052	64889	61326
F014	Female	SAMN41110642	SRR28844964	101691	61500	48755
F015	Female	SAMN41110643	SRR28844953	53308	32427	28863
F016	Female	SAMN41110644	SRR28844942	109918	67701	54070
F017	Female	SAMN41110645	SRR28844899	84385	49312	45496
F018	Female	SAMN41110646	SRR28844888	63558	38625	37468
F019	Female	SAMN41110647	SRR28844877	100788	59728	55876
F020	Female	SAMN41110648	SRR28844930	74678	45257	43345
F021	Female	SAMN41110649	SRR28844918	91139	54891	50264
F022	Female	SAMN41110650	SRR28844912	194218	107873	104112
F023	Female	SAMN41110651	SRR28844911	114938	69117	61852
F024	Female	SAMN41110652	SRR28844910	90397	49614	47135
F025	Female	SAMN41110653	SRR28844909	88650	50927	48125
F026	Female	SAMN41110654	SRR28844908	91007	55387	49404
F027	Female	SAMN41110655	SRR28844907	78076	46277	41805
F028	Female	SAMN41110656	SRR28844906	104250	62148	54819
F029	Female	SAMN41110657	SRR28844905	79927	44125	41469
F030	Female	SAMN41110658	SRR28844904	65037	37130	34617
F031	Female	SAMN41110659	SRR28845011	87935	50872	43314
F032	Female	SAMN41110660	SRR28845010	73235	44163	40230
F033	Female	SAMN41110661	SRR28845009	92666	50265	45189
F034	Female	SAMN41110662	SRR28845008	111433	64055	60530
F035	Female	SAMN41110663	SRR28845007	103974	61729	51756
F036	Female	SAMN41110664	SRR28845006	92202	50894	47568
F037	Female	SAMN41110665	SRR28845005	93887	51412	50361
F038	Female	SAMN41110666	SRR28845004	67592	32591	29486
F039	Female	SAMN41110667	SRR28845003	63328	34048	32194
F040	Female	SAMN41110668	SRR28845002	87672	52069	46898
F041	Female	SAMN41110669	SRR28845000	58416	33843	33169
F042	Female	SAMN41110670	SRR28844999	74114	41368	34401
F043	Female	SAMN41110671	SRR28844998	96811	55165	47967
F044	Female	SAMN41110672	SRR28844997	64595	38735	36634
F045	Female	SAMN41110673	SRR28844996	76409	45009	41765
F046	Female	SAMN41110674	SRR28844995	94160	58049	49940
F047	Female	SAMN41110675	SRR28844994	80834	48226	46235
F048	Female	SAMN41110676	SRR28844993	69281	37350	35968
F049	Female	SAMN41110677	SRR28844992	212497	121060	77087
F050	Female	SAMN41110678	SRR28844991	81677	47890	42095
F051	Female	SAMN41110679	SRR28844989	335047	206711	109567
F052	Female	SAMN41110680	SRR28844988	142699	83091	46656
F053	Female	SAMN41110681	SRR28844987	94007	54013	36529
F054	Female	SAMN41110682	SRR28844986	72009	41386	31279
F055	Female	SAMN41110683	SRR28844985	104425	61521	45191
F056	Female	SAMN41110684	SRR28844984	83685	48546	43026
F057	Female	SAMN41110685	SRR28844983	89513	50454	38107
F058	Female	SAMN41110686	SRR28844982	63828	31585	19212
F059	Female	SAMN41110687	SRR28844981	120462	65288	52491
F060	Female	SAMN41110688	SRR28844871	71532	41545	32542
F061	Female	SAMN41110689	SRR28844869	280231	160881	104324
F062	Female	SAMN41110690	SRR28844868	78087	44873	34041
F063	Female	SAMN41110691	SRR28844867	204053	124473	75501
F064	Female	SAMN41110692	SRR28844866	117365	68698	40465
F065	Female	SAMN41110693	SRR28844865	103773	62420	37107
F066	Female	SAMN41110694	SRR28844864	69757	40793	39135
F067	Female	SAMN41110695	SRR28844863	95543	55000	38519
F068	Female	SAMN41110696	SRR28844862	87555	51650	33525
F069	Female	SAMN41110697	SRR28844861	91151	52038	43511
F070	Female	SAMN41110698	SRR28844860	101169	59783	40877
F071	Female	SAMN41110699	SRR28844858	110926	60604	55857
F072	Female	SAMN41110700	SRR28844857	116535	67498	51657
F073	Female	SAMN41110701	SRR28844856
F074	Female	SAMN41110702	SRR28844855	74745	39527	25065
F075	Female	SAMN41110703	SRR28844854	138486	77997	51914
F076	Female	SAMN41110704	SRR28844853	88600	44430	38227
F077	Female	SAMN41110705	SRR28844852	75462	39259	28959
F078	Female	SAMN41110706	SRR28844851	63010	30503	23780
F079	Female	SAMN41110707	SRR28844850	90064	45168	33390
F080	Female	SAMN41110708	SRR28844849	83577	43670	28713
F081	Female	SAMN41110709	SRR28844847	80813	42025	35154
F082	Female	SAMN41110710	SRR28844846	92217	48229	39585
F083	Female	SAMN41110711	SRR28844845	91503	46004	34749
F084	Female	SAMN41110712	SRR28844844	96833	51824	44799
F085	Female	SAMN41110713	SRR28844843	240162	143616	78132
F086	Female	SAMN41110714	SRR28844842	148578	84368	57249
F087	Female	SAMN41110715	SRR28844841	94278	56448	38782
F088	Female	SAMN41110716	SRR28844840	67007	36963	35284
F089	Female	SAMN41110717	SRR28844980	66099	35059	24077
F090	Female	SAMN41110718	SRR28844979	79611	47817	40369
F091	Female	SAMN41110719	SRR28844977	92923	50847	43548
F092	Female	SAMN41110720	SRR28844976	69901	40597	35382
F093	Female	SAMN41110721	SRR28844975	101130	58348	52341
F094	Female	SAMN41110722	SRR28844974	58867	22402	14726
F095	Female	SAMN41110723	SRR28844973	90504	50559	39675
F096	Female	SAMN41110724	SRR28844972	103015	59804	48952
F097	Female	SAMN41110725	SRR28844971	63312	43153	30158
F098	Female	SAMN41110726	SRR28844970	65246	46335	30526
F099	Female	SAMN41110727	SRR28844969	112271	80777	41520
F100	Female	SAMN41110728	SRR28844968	68311	48151	21761
F101	Female	SAMN41110729	SRR28845041	71887	50806	33600
F102	Female	SAMN41110730	SRR28845040	75832	53466	30925
F103	Female	SAMN41110731	SRR28845039	77736	54658	32688
M001	Male	SAMN41110732	SRR28845038	256720	151768	109219
M002	Male	SAMN41110733	SRR28845037
M003	Male	SAMN41110734	SRR28845036	74534	40260	35995
M004	Male	SAMN41110735	SRR28845035	74075	42806	39837
M005	Male	SAMN41110736	SRR28845034	79503	46654	41524
M006	Male	SAMN41110737	SRR28845033	75878	44263	34196
M007	Male	SAMN41110738	SRR28845032	91804	54540	49116
M008	Male	SAMN41110739	SRR28845030	95092	57739	52973
M009	Male	SAMN41110740	SRR28845029	96302	55766	52929
M010	Male	SAMN41110741	SRR28845028	106913	59218	50660
M011	Male	SAMN41110742	SRR28845027	126879	71556	65634
M012	Male	SAMN41110743	SRR28845026	82352	47436	40766
M013	Male	SAMN41110744	SRR28845025	104322	59267	56331
M014	Male	SAMN41110745	SRR28845024	83640	50090	46005
M015	Male	SAMN41110746	SRR28845023	71938	38160	34750
M016	Male	SAMN41110747	SRR28845022	93957	55805	50705
M017	Male	SAMN41110748	SRR28845021	91678	49943	41510
M018	Male	SAMN41110749	SRR28845019	67273	38628	33603
M019	Male	SAMN41110750	SRR28845018	82196	49363	42578
M020	Male	SAMN41110751	SRR28845017
M021	Male	SAMN41110752	SRR28845016	102760	57737	52378
M022	Male	SAMN41110753	SRR28845015
M023	Male	SAMN41110754	SRR28845014	64045	26013	23346
M024	Male	SAMN41110755	SRR28845013	102370	59299	54952
M025	Male	SAMN41110756	SRR28844967	233023	133020	123047
M026	Male	SAMN41110757	SRR28844966	69522	39162	34245
M027	Male	SAMN41110758	SRR28844965	78046	41126	37771
M028	Male	SAMN41110759	SRR28844963	102337	55220	50611
M029	Male	SAMN41110760	SRR28844962
M030	Male	SAMN41110761	SRR28844961	62411	32782	31913
M031	Male	SAMN41110762	SRR28844960	83309	42841	39873
M032	Male	SAMN41110763	SRR28844959
M033	Male	SAMN41110764	SRR28844958	96548	50859	45208
M034	Male	SAMN41110765	SRR28844957	96075	48377	43322
M035	Male	SAMN41110766	SRR28844956	104586	53460	48500
M036	Male	SAMN41110767	SRR28844955	100326	59151	54798
M037	Male	SAMN41110768	SRR28844954	223693	132657	120362
M038	Male	SAMN41110769	SRR28844952	49653	15743	14864
M039	Male	SAMN41110770	SRR28844951	68835	39630	33542
M040	Male	SAMN41110771	SRR28844950	57159	29551	28628
M041	Male	SAMN41110772	SRR28844949	72809	41160	38824
M042	Male	SAMN41110773	SRR28844948	65509	38845	34862
M043	Male	SAMN41110774	SRR28844947	68828	40356	39143
M044	Male	SAMN41110775	SRR28844946
M045	Male	SAMN41110776	SRR28844945	68806	41117	38648
M046	Male	SAMN41110777	SRR28844944	100771	58817	55472
M047	Male	SAMN41110778	SRR28844943	92248	54358	46082
M048	Male	SAMN41110779	SRR28844941	72860	44398	41047
M049	Male	SAMN41110780	SRR28844940	278083	164912	110952
M050	Male	SAMN41110781	SRR28844939	94850	56245	37724
M051	Male	SAMN41110782	SRR28844938	187418	116313	75033
M052	Male	SAMN41110783	SRR28844937	254044	150605	119235
M053	Male	SAMN41110784	SRR28844936	100659	62364	48168
M054	Male	SAMN41110785	SRR28844903	76761	45988	33905
M055	Male	SAMN41110786	SRR28844902	95073	55500	43859
M056	Male	SAMN41110787	SRR28844901	72113	37782	24594
M057	Male	SAMN41110788	SRR28844900	74515	41035	28344
M058	Male	SAMN41110789	SRR28844898	92718	52929	30671
M059	Male	SAMN41110790	SRR28844897	107253	63611	39913
M060	Male	SAMN41110791	SRR28844896	112328	67401	41390
M061	Male	SAMN41110792	SRR28844895	232857	137059	89065
M062	Male	SAMN41110793	SRR28844894	90343	54471	29852
M063	Male	SAMN41110794	SRR28844893	260719	164499	83098
M064	Male	SAMN41110795	SRR28844892	74021	30600	21660
M065	Male	SAMN41110796	SRR28844891	87726	49522	30257
M066	Male	SAMN41110797	SRR28844890	77754	47577	33682
M067	Male	SAMN41110798	SRR28844889	95233	56896	36164
M068	Male	SAMN41110799	SRR28844887	89457	56527	36313
M069	Male	SAMN41110800	SRR28844886	95483	58368	41108
M070	Male	SAMN41110801	SRR28844885	121281	75525	46689
M071	Male	SAMN41110802	SRR28844884	112048	69880	40354
M072	Male	SAMN41110803	SRR28844883	125065	74878	62711
M073	Male	SAMN41110804	SRR28844882
M074	Male	SAMN41110805	SRR28844881	88687	50281	32739
M075	Male	SAMN41110806	SRR28844880	98575	59088	40888
M076	Male	SAMN41110807	SRR28844879
M077	Male	SAMN41110808	SRR28844878	86141	49924	37151
M078	Male	SAMN41110809	SRR28844876	74777	42411	35435
M079	Male	SAMN41110810	SRR28844875	101110	51663	35556
M080	Male	SAMN41110811	SRR28844874	80290	46825	33418
M081	Male	SAMN41110812	SRR28844873	80148	45798	32196
M082	Male	SAMN41110813	SRR28844872	111468	66462	38310
M083	Male	SAMN41110814	SRR28844935	109768	65525	56620
M084	Male	SAMN41110815	SRR28844934	111634	63066	38990
M085	Male	SAMN41110816	SRR28844933	94817	54310	32827
M086	Male	SAMN41110817	SRR28844932	66182	38747	24046
M087	Male	SAMN41110818	SRR28844931	257187	156207	109020
M088	Male	SAMN41110819	SRR28844929	76706	45716	33438
M089	Male	SAMN41110820	SRR28844928	62428	34492	22378
M090	Male	SAMN41110821	SRR28844927	71608	38914	26017
M091	Male	SAMN41110822	SRR28844926	98826	58578	41886
M092	Male	SAMN41110823	SRR28844925	77811	44854	32652
M093	Male	SAMN41110824	SRR28844924	79582	46223	35264
M094	Male	SAMN41110825	SRR28844923	102503	52432	31052
M095	Male	SAMN41110826	SRR28844922	93306	52521	41076
M096	Male	SAMN41110827	SRR28844921	89266	52085	44338
M097	Male	SAMN41110828	SRR28844920	75572	54479	32468
M098	Male	SAMN41110829	SRR28844917	54376	37523	22402
M099	Male	SAMN41110830	SRR28844916	79725	54309	32585
M100	Male	SAMN41110831	SRR28844915	83215	57289	39137
M101	Male	SAMN41110832	SRR28844914	82923	53645	38244
M102	Male	SAMN41110833	SRR28844913	68247	45243	25229
